# Supplementary material for: Multistep Approach Points to Compounds Responsible for the Biological Activity and Safety of Hydrolates from Nine Lamiaceae Medicinal Plants on Human Skin Fibroblasts
Source: Antioxidants (Basel). 2023 Nov 9;12(11):1988. doi: 10.3390/antiox12111988 (PMC10669667; doi:10.3390/antiox12111988)
Supplement: Supplementary file 1 [file antioxidants-12-01988-s001.zip]

Archive with 1 entries (1 files):
- antioxidants-2682939-supplementary.pdf
